# Supplementary material for: Combination of DNA Vaccine and Immune Checkpoint Blockades Improves the Immune Response in an Orthotopic Unresectable Glioblastoma Model
Source: Pharmaceutics. 2022 May 10;14(5):1025. doi: 10.3390/pharmaceutics14051025 (PMC9145362; doi:10.3390/pharmaceutics14051025)
Supplement: Supplementary file 1 [file pharmaceutics-14-01025-s001.zip]

Archive with 1 entries (1 files):
- pharmaceutics-1674634-supplementary.pdf
